# Supplementary material for: Selective and flexible depletion of problematic sequences from RNA-seq libraries at the cDNA stage
Source: BMC Genomics. 2014 May 26;15(1):401. doi: 10.1186/1471-2164-15-401 (PMC4045971; doi:10.1186/1471-2164-15-401)
Supplement: Supplementary file 3 — Additional file 3: Contains a Perl script, Offtarget_tm.pl that was used to estimate matches between probes and transcripts in an annotated genome. (ZIP 9 KB) [file 12864_2014_6092_MOESM3_ESM.zip]

Archive with 7 entries (4 files):
- Offtarget_tm/
- Offtarget_tm/offtarget_tm.pl
- __MACOSX/
- __MACOSX/Offtarget_tm/
- __MACOSX/Offtarget_tm/._offtarget_tm.pl
- Offtarget_tm/Readme.txt
- __MACOSX/Offtarget_tm/._Readme.txt
