# Supplementary material for: Selective and flexible depletion of problematic sequences from RNA-seq libraries at the cDNA stage
Source: BMC Genomics. 2014 May 26;15(1):401. doi: 10.1186/1471-2164-15-401 (PMC4045971; doi:10.1186/1471-2164-15-401)
Supplement: Supplementary file 3 — Additional file 3: Contains a Perl script, Offtarget_tm.pl that was used to estimate matches between probes and transcripts in an annotated genome. (ZIP 9 KB) [file 12864_2014_6092_MOESM3_ESM.zip › Offtarget_tm/offtarget_tm.pl]

#!/usr/bin/perl -w

use strict;
use Getopt::Long;
# Note: depends on BioPerl being installed
# use lib "/Users/ <<your Bioperl path here>> /BioPerl-1.6.1/";  # for example if Perl cannot locate Bioperl
# or you can do it in bash terminal:    export PERL5LIB=/Users/ <<your Bioperl path here>> /BioPerl-1.6.1
use Bio::SeqIO;
use Bio::Location::Simple;
use Bio::SeqFeature::Primer;

$/ = "\n"; # set newline character to linefeed

########## Parse input ############

my $dir="";  # annotated genome files directory
my $UTRs="";
my $eolu="lf"; # end-of-line character for UTRs file
my $fpdf="0"; # 5' default
my $tpdf="0"; # 3' default
my $format="genbank";
my $pf="";  # probes table file 
my $eolp="lf"; 
my $out="match_tm_output.txt";
my $salt="50"; # 50 mM salt default
my %ex_list;
my %in_list;
my $kmer_len = 10;
my @terms = ('rRNA','misc_RNA');


GetOptions ( 'dir=s' => \$dir,
             'u=s' => \$UTRs,
             '5p=s' => \$fpdf,
             '3p=s' => \$tpdf,
	     'eolu' => \$eolu,
             'p=s' => \$pf,
             'eolp=s' => \$eolp,
             'f=s' => \$format,
             'out=s' => \$out,             
             's=s' => \$salt,
             'm=s' => \$kmer_len,
	     't=s' => \@terms);

my @errors;
push @errors, "folder $dir not found in current directory " unless (-e $dir);
push @errors, "no folder given for search sequences" if ($dir eq "");
push @errors, "Default 5-prime length nominated, \"$fpdf\", is not integer value" if ($fpdf =~/\D/);
push @errors, "Default 3-prime length nominated, \"$tpdf\", is not integer value" if ($tpdf =~/\D/);
push @errors, 'format (-f) must be either "genbank" or "ensembl" or left blank.' unless ($format eq "genbank" or $format eq "ensembl");

push @errors, "probes file $pf not found" unless (-e $pf);
push @errors, "no probes file given" if ($pf eq "");
push @errors, "salt concentration, \"$salt\", is not integer value" if ($salt =~/\D/);
$salt = $salt/1000;
push @errors, "file $UTRs not found" unless ($UTRs eq "" or -e $UTRs);

open FOUT, ">$out" or push @errors, "Couldn't open file $out for writing";
open PROBES, "<$pf" or push @errors, "couldn't find probes file $pf in current directory \n" ;
unless ($UTRs eq ""){ open FINU, "<$UTRs" or push @errors, "Couldn't open UTRs file $UTRs" } #Gene name \t 5p UTR len \t 3p UTR len


if (exists $errors[0]){         #print all input errors and exit
    print "\n$_" foreach @errors;
    die "\n usage: perl offtargets.pl -d <genome sequences folder> -p <probe_file> -out <output_file> [-f <genome files format>] [-u <UTR table filename>]   [-5p <default 5prime UTR length>]   [-3p <default 3prime UTR length>] [-s <salt concentration>] [-m <min match length>] \n
    default values are:\n genome files format = genbank\n 5 prime UTR length = 50 \n 3 prime UTR length = 100 \n salt = 50 mM \n min match length = 10 \n\n Note that all input files must have linefeeds as end-of-line characters, not carriage returns (as is usually produced by Excel)\n\n";
}
                         
@terms = ('mRNA', 'misc_RNA', 'ncRNA', 'transcript', 'snoRNA');  # may change this to user input in later version....     -t <transcript types (multiple possible)> -ex <exclusion list file>   -in <inclusion list file> 
my %keywords = ('RDN18-1' => 'y', 'RDN25-1' => 'y');
#################### load probes into hash %probes, primer names == keys   depletion_probes1.txt  ################

my %probes;
$/ = "\n";
$/ = "\r" if ($eolp eq "cr"); # set newline character to carriage return

while (<PROBES>){
    chomp;
    my @splut = split/\t/;
    if (exists ($splut[1])){
	$probes{$splut[0]}=$splut[1];
    } else {
	print "WARNING. Bypassing invalid line in probes file $pf : $_ \n";
    }# skip lines without at least 2 tab-delimited elements
}
close PROBES;
$/ = "\n";

#      #### test hash
#foreach(keys(%probes)){
#    print "key: $_   \tprobe: $probes{$_}  \n";
#}

########### load UTR values into hash of arrays %gene_UTRs: key== gene name, [0]==5' UTR length, [1]==3' UTR length.###########

my %gene_UTRs;
$/ = "\r" if ($eolu eq "cr");
unless ($UTRs eq ""){
    $/ = "\n";
    while (<FINU>){
        chomp;
        my @splut = split /\t/, $_;
        $gene_UTRs{$splut[0]}[0]=$splut[1];
	$gene_UTRs{$splut[0]}[1]=$splut[2];
    }
}
$/ = "\n";


########################### open genome sequence files ##############################

opendir(FOLDER, "$dir") or die "Can't open folder $dir \n";
my @genome_files = grep {!/^\./} readdir(FOLDER);
closedir(FOLDER);

print "$_\n" foreach(@genome_files);

# example for 1 chromosome: @genome_files = ('Homo_sapiens.GRCh37.71.chromosome.22.dat', 'mm_alt_Mm_Celera_chr10.gbk');

########################### print column names into file-out ##############################

#print FOUT (join "\t", ('Probe','File','Matched sequence','Genomic coordinate','Strand', 'Gene', 'Transcript', 'Match length', 'Match sequence', 'Tm (Allawi)', 'Tm (Bolton McCarthy)'));
#print FOUT "\n";

#################################### main loop #####################################  

 	
foreach my $seqfile (@genome_files) {
    print "\nGetting transcript information from file: $seqfile ...\n";
    my $all = Bio::SeqIO->new(    -format => $format,
                              -file   => "$dir/$seqfile");
    while (my $contig = $all -> next_seq){
	my $contig_name = $contig -> display_id;
	my %contig_matches; # keys: {probe}{position}{strand} -> [0]-coord relative to start codon [1]-length [2]-sequence [3] tm1(highest at pos) [4] tm2  [5]-transcript ID [6] mRNA ID
			    # Note "position" is gDNA position where the 5' end of the oligo would sit on the transcript if the match had aligned all the way to the 5' end of the oligo. This coord is then mapped back to a genomic coordinate. The match itself may start downstream.

	print "\n new sequence within in $seqfile: \"$contig_name\"\n\n";
	my $contig_seq = $contig ->seq; #hold sequence as string
	my $counter=0;
	my $UTR_count=0;
	my @sf = $contig->get_SeqFeatures;
	my @inc_sf;
	my %excluded_feats;
	my %included_feats;
	for my $t (@terms){
	    push @inc_sf, grep { $_->primary_tag eq $t } @sf;
	}
	
        foreach my $feat_ob (@inc_sf){  # iterate through mRNAs in contig, put in $feat_ob
	    my @name;
	    if ($feat_ob->has_tag('gene')){
		@name = $feat_ob->get_tag_values('gene');
	    } else{
		print "\n Warning: encountered feature with no associated gene ID! Ignoring\n";
		next;
	    }	
            my @transcript;
	    
	    if ($feat_ob -> has_tag('transcript_id')){
		@transcript = $feat_ob -> get_tag_values('transcript_id')  
	    }elsif ($feat_ob->has_tag('note')){
                foreach ($feat_ob->get_tag_values('note')){
                    if ($_ =~ /transcript_id\=(.+)/){push @transcript, $1};  # sometimes the transcript name is hidden away as a "note"
                }
            }
            unless (exists($transcript[0])){ # double-check that feature has a 'transcript' field 
		if (exists($excluded_feats{$name[0]})){
		    $excluded_feats{$name[0]} ++;
		} else {
		    $excluded_feats{$name[0]} = 1; 
		}
                next;
            }
	    if (exists($included_feats{$name[0]})){
		$included_feats{$name[0]} ++;
	    }else {
		$included_feats{$name[0]} = 1;
	    }
	    
	    # next unless(exists($keywords{$name[0]}));  # SKIP EVERYTHING EXCEPT WHAT IS IN %KEYWORDS
    
	    $counter++;
	    my $strand = $feat_ob->location->strand;
	    
	    ##### get UTRs #####
	    my $UTR_5p = $fpdf;
            my $UTR_3p = $tpdf;
            if (exists($gene_UTRs{$name[0]})){ #override defaults if UTR lengths for GENE name specified in UTR table file
		$UTR_5p = $gene_UTRs{$name[0]}[0];
                $UTR_3p = $gene_UTRs{$name[0]}[1];
		$UTR_count ++;
            }
            my $UTRseq_5p="";
            my $UTRseq_3p="";
	    if ($UTR_5p > 0 or $UTR_3p >0){
		my $start = $feat_ob->location->start;       
		my $end = $feat_ob->location->end;
		if ($strand == -1){
		    $UTRseq_5p = rev_comp(substr ($contig_seq, $end, $UTR_5p));
		    $UTRseq_3p = rev_comp(substr ($contig_seq, $start-1-$UTR_3p, $UTR_3p));   
		} else {
		    $UTRseq_5p = substr ($contig_seq, $start-1-$UTR_5p, $UTR_5p);
		    $UTRseq_3p = substr ($contig_seq, $end, $UTR_3p);
		}
            
            }
	    
	    
	    my (@exons) = get_exons($feat_ob, $contig_seq);
	    my $feat_seq = pop @exons;
	    
	    
	    $feat_seq = $UTRseq_5p.$feat_seq.$UTRseq_3p;  	#add UTRs to $feat_seq
	    
            ###### get matches between transcript ($feat_seq) and all probes #####
	    my %temp_matches = match_tm($feat_seq, $UTR_5p);   # returns $temp_matchs{probe id}{position of 5' end of probe relative 5' end of spliced transcript w/ UTRs} (match_start_coord, match_length, match_seq, tm1, tm2)
	    
	    ###### convert matches to gDNA coordinates #####
	    
	    if ($counter % 50 == 0){ # update display every n transcripts                                                                                                    ";
		print "\nTranscripts analysed on chromosome: $counter  \t   of which $UTR_count had user-defined UTRs          "; # Gene: $name[0] \ttranscript: $transcript[0] \texons: ".scalar @{$exons[0]}. "  \t strand: $strand\t                          ";
	    }
	    foreach my $probe (keys(%temp_matches)){
		foreach my $pos (keys (%{$temp_matches{$probe}})){
		    my @matchinfo = ($name[0],$transcript[0]);
		    push @matchinfo, @{$temp_matches{$probe}{$pos}};  
		    my $matchpos = $matchinfo[2] - $UTR_5p;  # adjust match start position for 5' UTR so that 5' UTR matches are -ve numbers
		    my ($g_coord, $exon) = get_gDNA_coord($matchpos, $strand, \@exons);
		    unless (exists($contig_matches{$probe}{$g_coord}{$strand}) and ${$contig_matches{$probe}{$g_coord}{$strand}}[5]>$matchinfo[5]){ # don't replace existing info if 1) it exists and 2) tm1 (previous) > tm1 (current)
			@{$contig_matches{$probe}{$g_coord}{$strand}} = @matchinfo;  
		    }
		    
		}
	    }
        }
	print "\r                                                                                                      ";
	print "\rTranscripts analysed on chromosome: $counter  \t   of which $UTR_count had user-defined UTRs          ";
	
	###### print all matches in contig to file ######
	foreach my $probe (keys(%contig_matches)){
	    foreach my $g_coord (keys (%{$contig_matches{$probe}})){
		foreach my $strand (keys (%{$contig_matches{$probe}{$g_coord}})){
		    print FOUT (join "\t", ($probe,$seqfile,$contig_name,$g_coord,$strand), join "\t", @{$contig_matches{$probe}{$g_coord}{$strand}},"\n");
		}   
	    }
	}
    } #next in file
} # next file

print "\n\n";

################################################################################
################################# END OF MAIN ##################################
################################################################################


########################### reverse complement ##############################

sub rev_comp {
    my $dna = shift;

    # reverse the DNA sequence
    my $revcomp = reverse($dna);

    # complement the reversed DNA sequence
    $revcomp =~ tr/ABCDGHMNRSTUVWXYabcdghmnrstuvwxy/TVGHCDKNYSAABWXRtvghcdknysaabwxr/;
    return $revcomp;
}

########################### get exons ##############################

sub get_exons { # make a 2-element array in @exons for converting spliced coords to genomic coords, having [0]: exon end in spliced coords and [1]:cumulative length of preceeding introns plus the start coordinate for + strand , or for - strand, the end coordinate (ie the start from the transcript's perspective) MINUS the cumulative lengths of preceeding introns
    my $featob = shift;
    my $chromosome_seq = shift;
    my @exonobs;
    my @exons;
    my $spliced_seqstr;
    my $strand = $featob -> location -> strand;
    
    if($featob->location->isa('Bio::Location::SplitLocationI')) {
        @exonobs = $featob->location->sub_Location;
	my $prev_ex_right;
 	for(my $i = 0; $i <= $#exonobs; $i++) {
	    if ($i==0){
		$prev_ex_right = $exonobs[0]->end; # in this case $prev_ex_end is for the current exon
		my $ex_left = $exonobs[0]->start;
		$spliced_seqstr = substr $chromosome_seq, $ex_left-1, ($prev_ex_right-$ex_left)+1;
		$spliced_seqstr = rev_comp($spliced_seqstr) if ($exonobs[$i]->strand eq '-1');
		
		$exons[0][0] = $prev_ex_right - $ex_left; #exon 1 length for spliced coord of exon 1 end, not affected by strand
		if ($strand eq '1'){
		    $exons[1][0] = $ex_left;
		} else{
		    $exons[1][0] = $prev_ex_right; # exon end is actually start of first exon from transcript's perspective
		    $prev_ex_right=$ex_left;
		}
		
		
	    }else{
		my $ex_left = $exonobs[$i]->start; # increment cumulative spliced exon end pos by current exon size
		my $ex_right = $exonobs[$i]->end; 
		
		my $exseq = substr $chromosome_seq, $ex_left-1, ($ex_right-$ex_left)+1;
		$exseq = rev_comp($exseq) if ($exonobs[$i]->strand eq '-1');
		
		$exons[0][$i] = $exons[0][$i-1] + $ex_right - $ex_left;
		if ($strand eq '1'){
		    $spliced_seqstr .= $exseq;
		    $exons[1][$i] = $exons[1][$i-1] -1 + $ex_left - $prev_ex_right;
		    $prev_ex_right = $ex_right;  # save value for next time to reduce computation load
		} else{
		    $spliced_seqstr .= $exseq;
		    #$spliced_seqstr = $exseq.$spliced_seqstr;  # add it on at the START of string; this can make it consistent with Bioperl for mm_alt_Mm_Celera_chr*.gbk
		    $exons[1][$i] = $exons[1][$i-1] +1 - abs($prev_ex_right - $ex_right); # $prev_exon_end is LEFT side of previous exon if strand = -1;  abs($prev_ex_end - $ex_right) is the length of the preceding intron from transcript's prespective 
		    $prev_ex_right=$ex_left;
		}

	    }
	}
    }
    else { # only 1 exon
	my $ex_left = $featob->location->start;
	my $ex_right = $featob->location->end;
	$spliced_seqstr = substr $chromosome_seq, $ex_left-1, ($ex_right-$ex_left)+1;
	$spliced_seqstr = rev_comp($spliced_seqstr) if ($strand eq '-1');
	$exons[0][0] = $ex_right - $ex_left; #exon 1 length for spliced coord of exon 1 end, not affected by strand
	if ($strand eq '1'){
		$exons[1][0] = $ex_left;
	} else{
		$exons[1][0] = $ex_right; # exon end is actually start of first exon from transcript's perspective
	}   
	    
    }
    push @exons, $spliced_seqstr;
    return @exons;
}

######################################## match_tm #########################################

sub match_tm {
    my $seqstr  = shift;
    my $ln=length($seqstr);
    my %allmatchs;
    
    foreach (keys (%probes)){  # iterate through probes
        my $probe=$_;
        my $probeseq=$probes{$probe};
        my $l = length($probeseq);
        my %matchs;  # Hash of Arrays , key = 5' coord of oligo on gene seq, [0]=start coord of match, [1]=length of match
            
        foreach (0..($l-$kmer_len)){   # increment position of 10-mer within the probe to use in search
            my $probepos=$_;          
            my $k = substr($probeseq, $probepos, $kmer_len);

            while ($seqstr =~ /$k/g){ #locate all $k in target $seqstr
                my $currpos = pos($seqstr);
                
                if (exists(${$matchs{($currpos-$probepos)}}[0])) { #already found using a previous probe-derived 10-mer, aligning the 5' end of probe to same spot 
                    ${$matchs{($currpos-$probepos)}}[1] ++;  #increment length of match
		    ${$matchs{($currpos-$probepos)}}[0]=$currpos-${$matchs{($currpos-$probepos)}}[1];  #load the actual match start as value [0]. Where the 5' end of the aligned oligo would lie, treat that coordinate as the hash key.
                    }
                else {  # new match
                    ${$matchs{($currpos-$probepos)}}[0]=$currpos-$kmer_len;
                    ${$matchs{($currpos-$probepos)}}[1]=$kmer_len;
                }
                #note: for very rare cases with two separate matches with exactly the same 5' offset of the oligo on the gene sequence, this will yield an incorrect total alignment length, i.e. the first match length + the second match length - 10.  
            } # next kmer match
            
        } #increment position within probe sequence
        foreach (keys(%matchs)){
	    my $abs_start=$_;  # note: relative to transcript 
            my $mstart=${$matchs{$abs_start}}[0];
            my $matchlen = ${$matchs{$abs_start}}[1];
            my $matchseq = substr($seqstr,$mstart,$matchlen);
            my $primer=Bio::SeqFeature::Primer->new(-seq=>$matchseq);
	    @{$matchs{$_}} = ($matchseq, $matchlen, $primer->Tm(-salt=>$salt)); # Allawi et. al Biochemistry 1997
            ${$matchs{$_}}[4] = $primer->Tm_estimate(-salt=>$salt); # add primer 3 algorithm Tm / Bolton and McCarthy, PNAS 84:1390 (1962) 
	    
	    @{$allmatchs{$probe}{$abs_start}} = ($mstart, $matchlen, $matchseq, $primer->Tm(-salt=>$salt), $primer->Tm_estimate(-salt=>$salt));
        } # next match
        
    } # next probe
    return %allmatchs;
}

################################  get gDNA coords ##################################
sub get_gDNA_coord {  # expects $matchpos, $strand, @exons
    my @exons = @{$_[2]};
    my $spliced_pos = $_[0];
    my $strand = $_[1];
    my $exon = 1;
    
    foreach (@{$exons[0]}){
        $exon ++ if ($spliced_pos > $_);
    }
    if ($exon > scalar @{$exons[1]}){ # scalar start from 1 for 1-element array, $exon also starts from 1.  -> no conflict
	$exon = scalar @{$exons[1]};
    }# if match is in 3' UTR it will be in the n+1 th exon of an n-exon transcript, so decrement $exon by 1. Note biological "exon n" is referenced by $exon=n-1, in the second dimension of @exons. ($exons[0 or 1][n-1])

    if ($strand eq '1'){
	return ($exons[1][$exon-1] + $spliced_pos, $exon);  # subtract 1 from exon so that "exon 1" -> $exons[0]
    }else{
	return ($exons[1][$exon-1] - $spliced_pos, $exon);
    }
}
