# Supplementary material for: Selective and flexible depletion of problematic sequences from RNA-seq libraries at the cDNA stage
Source: BMC Genomics. 2014 May 26;15(1):401. doi: 10.1186/1471-2164-15-401 (PMC4045971; doi:10.1186/1471-2164-15-401)
Supplement: Supplementary file 3 — Additional file 3: Contains a Perl script, Offtarget_tm.pl that was used to estimate matches between probes and transcripts in an annotated genome. (ZIP 9 KB) [file 12864_2014_6092_MOESM3_ESM.zip › Offtarget_tm/Readme.txt]

Readme - Offtarget_tm.pl

Offtarget_Tm is a Bioperl based tool to analyse potential exact matches of >10nt for oligonucleotide probes in the predicted transcriptome of an annotated genome. 

Dependencies: 
Offtarget_tm requires Perl 5 and Bioperl to run. 

Usage: 
perl offtargets.pl -d <genome sequences folder> -p <probe_file> -out <output_file> [-f <genome files format>] [-u <UTR table filename>] [-eolp <EOL character, probes file>] [-eolu <EOL character, UTRs file>] [-5p <default 5prime UTR length>]   [-3p <default 3prime UTR length>] [-s <salt concentration>] [-m <min match length>] 

Input:
'genome sequences folder' should be a folder containing annotated sequence files (e.g. chromosomes / contigs) in Ensembl or GenBank format.
*** No other files should be present in this folder. ***

'probe file' is the filename (including path, if different to the current path) of the probe file.
This should contain a tab-delimited table with two columns: 1) probe names, and 2) probe sequences. This file should have linefeeds as end-of-line characters. Excel typically exports text files with carriage returns as end of line characters: these will not function with Offtarget_tm unless you set '-eolp' (End-Of-Line for Probes file) to 'cr'.

'UTR table filename' is an optional tab-delimited table specifying UTR lengths for individual genes. These values will override the default UTR lengths for those genes in the table. Column 1 = transcript names, column 2 = 5' UTR length, column 3 = 3' UTR length. This file should have linefeeds as end-of-line characters. Excel typically exports text files with carriage returns as end of line characters: these will not function with Offtarget_tm unless you set '-eolu' (End-Of-Line for Probes file) to 'cr'.

    default values are:
 genome files format = genbank (note: -f argument is case-sensitive)
 5 prime UTR length = 50 
 3 prime UTR length = 100 
 salt = 50 mM 
 min match length = 10 
 end of line characters for probes file = linefeeds
 end of line characters for UTRs file = linefeeds

 Note that all input files must have linefeeds as end-of-line characters, not carriage returns (as is usually produced by Excel). If the probes file or the utr list file have carriage returns as end-of-line characters, add  ' -eolp cr ' or '-eolu cr ', respectively, to the command when you call Offtarget_Tm, otherwise the program will not work.

If you get an error message like: 'Can't locate Bio/SeqIO.pm in @INC …' then you need to install Bioperl. See www.bioperl.org/wiki/Installing_BioPerl
You may need to change the PERL5LIB environmental variable to tell Perl where to find Bioperl, if you install it in a nonstandard location.  In Linux/Unix when using Bash, you could use:

$ export PERL5LIB=/Users/ <<your directory path>>  /BioPerl-1.6.1

Or you can alter the Offtarget_Tm.pl script itself, adding the following statement above the other 'use' statements:

use lib '/Users/ ~ your directory path ~ /BioPerl-1.6.1'; 


Output:
Offtarget_Tm should product an output table as tab-delimited text with the following columns:

'Probe','File','Matched sequence','Genomic coordinate','Strand', 'Gene', 'Transcript', 'Match length', 'Match sequence', 'Tm (Allawi)', 'Tm (Bolton McCarthy)'


Citing: 
Please cite 'Selective and flexible depletion of problematic sequences from RNA-seq libraries at the cDNA stage.' Archer, SK, Preiss, T. BMC Genomics 2014.
